# Supplementary material for: Cardiovascular Calcification as a Marker of Increased Cardiovascular Risk and a Surrogate for Subclinical Atherosclerosis: Role of Echocardiography
Source: J Clin Med. 2021 Apr 13;10(8):1668. doi: 10.3390/jcm10081668 (PMC8069968; doi:10.3390/jcm10081668)
Supplement: Supplementary file 1 [file jcm-10-01668-s001.zip]

Archive with 1 entries (1 files):
- jcm-1169320-supplementary.mp4
